# Supplementary material for: Implementation and product- and process evaluation of a co-created gender-informed and culturally-sensitive toolkit to improve symptom recognition and care seeking for ischemic heart disease: RE-AIM framework
Source: PLoS One. 2026 Mar 5;21(3):e0344093. doi: 10.1371/journal.pone.0344093 (PMC12962543; doi:10.1371/journal.pone.0344093)
Supplement: S10 File — (XLSX) [file pone.0344093.s010.xlsx]

## Sheet: Goede
Location	Gender	Age range	Can you recognize symptoms of a heart attack?	pre_chest pain	pre_painwheninhaling	pre_radiatingpain	pre_dyspnea	pre_fever	pre_fatigue	pre_oldage	pre_sunexposure	pre_gestationaldiabetes	pre_menopause	pre_hypertension	pre_radiatingpain	pre_nausea	pre_syncope	pre_headache	pre_palpitations	pre_exertion	pre_rest	post_chestpain	post_painwheninhaling	post_radiatingpain	post_dyspnea	post_fever	post_fatigue	post_oldage	post_sunexposure	post_gestationaldiabetes	post_menopause	post_hypertension	post_radiatingpain	post_nausea	post_syncope	post_headache	post_palpitations	post_exertion	post_rest	satisfaction	satisfaction_play	tips
1	Vrouw	30-39	No	Yes					Yes					Yes			Yes			112	112				Yes					Yes		Yes	miss	miss	miss	miss	miss	miss	miss	miss	miss
1	Vrouw	30-39	Yes	Yes	Yes	Yes			Yes	Yes	Yes	Yes	Yes	Yes	Yes	Yes	Yes			112	GP	Yes		Yes	Yes		Yes						Yes	Yes				GP	112	Dark green
1	Man	30-39	No	Yes	Yes	Yes	Yes	Yes	Yes	Yes	Yes	Yes		Yes						112	112	Yes	Yes	Yes	Yes	Yes	Yes	Yes	Yes	Yes	Yes	Yes	Yes	Yes	Yes	Yes	Yes	GP	112	Dark green		Would be to use mentimeter for the survey after the presentation
1	Vrouw	40-49	No					Yes			Yes					Yes				Hospital	Hospital				Yes							Yes			Yes			Hospital	Hospital	Dark green		Very good I like it thank you
1	Vrouw	50-59	No			Yes						Yes		Yes			Yes		Yes	112	112	Yes		Yes						Yes		Yes	miss	miss	miss	miss	miss	112	112	Dark green
1	Vrouw	50-59	Yes	Yes		Yes	Yes		Yes	Yes		Yes		Yes			Yes	Yes		GP	112	Yes		Yes	Yes		Yes	Yes		Yes		Yes	Yes	Yes				GP	112	Dark green		More examples of people who have not made the right choices. So less academic and more anecdotal
1	Man	50-59	No	Yes			Yes			Yes				Yes	Yes	Yes				Hospital	No idea	miss	miss	miss	miss	miss	miss	miss	miss	miss	miss	miss	miss	miss	miss	miss	miss	miss	miss	miss	miss
2		MISS		Yes		Yes	Yes							Yes	Yes					GP	112,Hospital	Yes		Yes	Yes							Yes	Yes					112	112	Dark green
2	Vrouw	50-59	No	No		No	No	No	No		No	No	No	Don't know	No	No	No	No	No	Wait it out
2	Man	50-59	Yes	Yes	Yes	Yes	Yes	No	Don't know	No	No	Don't know	No	Yes	Yes	Don't know	Yes	Don't know	Yes	112	112	Yes	Yes	Yes	Yes		Yes	Yes		Yes	Yes	Yes	Yes		Don't know	Yes	Yes	GP	112	Dark green		Geen
2	Vrouw	50-59	miss	Yes	No	No	No	No	Yes	Yes	No	No	Yes	miss	Don't know	Don't know	Don't know	Don't know	Don't know	GP	GP	Yes	Don't know	Yes	Yes	Yes	Yes	No	No	Yes	Yes	Yes	No	Yes	Yes	No	No	GP	GP	Dark green		Geen
2	Vrouw	50-59	No	Yes										Yes					Yes	GP	GP	Yes										Yes	Don't know					Hospital	Hospital	Dark green
2	Vrouw	50-59	No	Yes			Yes							Yes		Yes			Yes	GP	Hospital
2	Vrouw	60-69	No	Don't know	miss	miss	miss	miss	miss	Don't know	miss	miss	miss	miss	Don't know	miss	miss	miss	miss	GP	Family	Yes	Yes	Yes	Yes	miss	Yes	Don't know	Don't know	Don't know	Don't know	Don't know	Don't know	Don't know	Don't know	Don't know	Don't know	Family Bellen Voor Advies	GP en 112	Orange		Heldere Uitleg Over Bloedend Tandvless En Herkennen Aderverkalking
2	Vrouw	60-69	No	Don't know										Yes					Yes	112	112	Don't know										Yes					Yes	112	GP
2	Man	60-69	Yes	Yes	Yes	Yes	Yes			Yes				Yes	Yes	Yes	Yes			GP	GP	Yes	Yes	Yes	Yes			Yes				Yes	Yes	Yes	Yes			GP	GP	miss
2	Vrouw	60-69	No	Yes	Yes	Yes	Yes	Yes	Yes	Don't know	Don't know	Don't know	Don't know	Don't know		Yes		Yes		112	112					No	No	No			No							112	112	Light green		Nee
2	Vrouw	60-69	Yes	Yes	Yes	Yes	Yes	No	No	Weet nie	Don't know	Yes	Don't know	Yes	Yes	Don't know	Don't know	Yes	Don't know	GP, Hospital, 112	Hospital	Yes	Yes	Yes	Yes	No	No	Yes		Yes		Yes	Yes	Don't know	Yes	Yes	Don't know	112	Hospital	Orange
2	Vrouw	60-69		Yes	Yes	Yes en Don't know	Don't know	Don't know	Don't know
2	Man	60-69	No	Yes	Yes	Yes	No	No	Yes	No	No	Yes	No	Yes	No	Yes	Yes	Yes	No	GP	GP	Yes	Yes	Yes	Yes	No	Yes	No	No	Yes	Yes	Yes						GP	GP	Light green
2	Vrouw	60-69	Yes	Yes	miss	Yes	Yes	miss	miss	miss	miss	miss	miss	Yes	Yes	Yes	Yes	miss		112	GP	Yes	miss	Yes	miss	miss	Yes	miss	miss	miss	Yes	Yes	Yes	Yes	miss	miss	miss	Huisarst Bellen	112	Light green
2	Vrouw	60-69	Yes en No	Yes	Yes	Yes	Yes		Yes											112	112																			Dark green
2	Vrouw	60-69	Yes	Yes	No	Yes	Yes	No	Yes	Yes	No	Yes	Yes en No	Yes	Yes	No	No	No	Yes	112	112	Yes		Yes			Yes	Yes			Yes	Yes	Yes	Yes			Yes	112	112	Dark green		Vaker Dit Soort Informatiebijeenkomsten Organiseren
2	Vrouw	60-69		Yes	Yes	Yes	Yes							Yes	Yes				Yes	112	112
2	Vrouw	60-69	miss	Yes	Yes	Yes	Yes	miss	miss	miss	miss	miss	miss	Yes	miss	Yes	Yes	Yes	miss	112	GP, Hospital	Yes	Yes	Yes	Yes	Yes	Yes	Yes	miss	miss	Yes	Yes	Yes	Yes	Yes	Yes	Yes	GP en 112	112	Dark green
2	Vrouw	60-69	Yes	Yes	Yes	Yes	Yes							Yes	Yes					112	112	Yes										Yes	Yes					112	112	Donkergoren
2	Vrouw	60-69	Yes	Yes	No	Yes	Yes	No	Yes					Yes	Yes		Yes	Yes	Yes	GP, 112	112	Yes	No	Yes	Yes		Yes	No	No	No	No	Yes	Yes	Yes	Yes	Yes	Yes	GP en 112	GP en 112	Dark green
2	Vrouw	60-69	Yes	Yes	Yes	Yes	Yes		Yes					Yes	Yes					112	112	Yes										Yes	Yes					112	112	Dark green
2	Vrouw	60-69	Yes	Don't know	No	No	Don't know	No	No	No	No	No	Don't know	Don't know	Don't know	Don't know	Don't know	Don't know	Yes	No idea	No idea	Yes	Don't know	Don't know	Don't know	Don't know	Don't know	Yes en Don't know	Don't know	Don't know	Don't know	Don't know	Yes en Don't know	Don't know	Don't know	Don't know	Don't know	GP en Family	GP	Yellow		NVT
2	Vrouw	60-69	No	No
2	Man	60-69	No	No	No	No	No	No	No						No	No	No	No	No	112	112	No	No	No	No	No	No						No	No	No	No	No		112			Prima
2	Man	60-69	Yes	Yes	No					Don't know									Yes	112	112	Yes						Don't know									Yes	112	Wait it out	Dark green
2	Man	60-69	No	Yes		Yes								Yes	Yes				Yes	GP, 112	GP, Hospital	Yes		Yes	Yes		Yes	Yes		Yes	Yes	Yes		Yes	Yes			GP en 112	GP	Light green
2	Vrouw	70-71	Yes	Yes	Yes	miss	Yes	miss	miss	miss	miss	miss	miss	Yes	Don't know	miss	Yes	miss	Yes	112	GP, 112	Yes	Yes	Yes	Yes	Yes	Yes	Yes	miss	miss	Yes	Yes	Yes	Yes	Yes	Yes	Yes	GP en 112	GP en 112	Dark green
2	Vrouw	70-71	Yes	Yes			Yes		Yes					Yes					Yes	112, Hospital	112, Hospital				Yes			Yes				Yes					Yes	GP, Hospital, en 112	GP, Hospital, en 112	Dark green
2	Vrouw	70-71	Yes	Yes		Yes	Yes							Yes	Yes					112	112																			Dark green
2	Vrouw	70-71	Yes	Yes	Yes	Yes	Yes		Yes			Yes		Yes	Yes	Yes			Yes	No idea	GP	Yes		Yes			Yes	Yes				Yes	Yes	Yes			Yes	Wait it out of GP	GP
2	Vrouw	70-71	Yes	Yes	Yes	Don't know	Yes	Don't know	Don't know	Yes	No	No	No	Yes				Yes	Yes	112	112, Hospital				Yes							Yes
2	Vrouw	70-71	No	No	No	No	miss	miss	miss	miss	miss	No	No	No	miss	miss	miss	miss	Yes	GP	Hospital	Yes	miss	miss	miss	miss	miss	miss	miss	miss	miss	Yes	Don't know	miss	miss	miss	miss	Hospital	Hospital	Dark green
2	Vrouw	70-71	No	No	No	Yes	Yes	No	Yes
2	Vrouw	70-71		No en Don't know	No en Don't know	No en Don't know	No en Don't know	No en Don't know	No en Don't know	Yes			Yes	Yes	No	No	No	No	No
2	Vrouw	70-71	No	Yes	No	No	No	No	No					Yes	No	No	No	No	No	GP, Hospital, Family	Family, Hospital
2	Vrouw	70-71	No	Don't know	Don't know	Don't know	Don't know	Don't know	Yes	Don't know	Don't know	Don't know	Don't know	Don't know	Don't know	Don't know	Don't know	Don't know	Don't know	112	No idea							Don't know	Don't know	Don't know	Don't know	Don't know	Don't know	Don't know	Don't know	Don't know	Don't know	112		Dark green		Nee
2	Man	70-71		No	No	No	No	No	No
2	Vrouw	70-71	Yes	Yes	Yes	Yes	Yes	Don't know	Yes	Yes	Don't know	Yes	Yes	Yes	Yes	Yes	Yes	Yes	Yes	GP	GP	Yes	Yes	Yes	Yes	Yes	Yes	Yes	Don't know	Yes	Yes	Yes	Yes	Yes	Yes	Yes	Yes	GP	112	Dark green
2	Man	70-71	No	Yes	Yes	Yes	Yes			Yes				Yes	Yes		Yes			GP, 112	GP, 112
2	Vrouw	70-71		No	No	No	No	No	No	Don't know	Don't know	Don't know	Yes	Yes	No	No	No	No	No	112	112	No	No	No	No	No	No	Don't know	Don't know	Don't know	Yes	Yes	Don't know					112	112	Dark green
2	Vrouw	70-71	Yes	Yes	Yes	Yes	Don't know	Don't know	Yes	Don't know	Don't know	Don't know	Yes	Yes	Yes	Yes	Yes	Yes	Yes	112	112	Yes	Don't know	Yes	Don't know	Don't know	Yes	Yes	No	Don't know	Yes	Yes	Yes	Yes	Yes	Yes	Don't know	GP	112	Dark green
2	Man	70-71	No	No	No				No											112	112
2	Man	70-71	No	No	No	No	No	No	No		No			No	No	No	No	No	No en Yes	112	112
2	Man		No	Yes	Yes									Yes	Yes				Yes	Hospital	Hospital, No idea
2	Vrouw		No	Yes	miss	Yes	Yes	miss	Yes	miss	miss	Yes	miss	Yes	Yes	Yes	Yes	Yes	Yes	GP	GP	Yes		Yes			Yes			Yes		Yes	Yes	Yes		Yes	Yes	Hospital	Hospital
2	Vrouw		No	Yes	Yes	Yes	Yes		Yes	No en Yes	No	No		No	Yes				Yes	Wait it out	Wait it out	Yes	Yes	Yes	Yes		Yes	Yes	No	No		Yes	Yes				Yes	Wait it out	Wait it out	Dark green
3	Vrouw	MISS	No	Yes	No	No	Yes	No	Yes	Yes	No	No	Yes	Yes	Don't know	No	Don't know	No	Yes	GP	GP	Yes	Yes	Yes	Yes	Don't know	Yes	Yes	No	Yes	Yes	Yes	Yes	Yes	Yes	Don't know	Yes	GP	112	Dark green	Dark green	iets gezonds, bijv. iedereen doet mee met lichamelijk oefeningen tijdens toneelstuk (oh, niet meer van toepassing, interactieve deel alsnog gedaan). Fijn dat je cholesterol, bloeddruk en suiker kon meten
3	Vrouw	MISS	Yes	Yes	Yes	Yes	Yes	No	Yes	Yes		No	Yes	Yes	Yes	Yes	Yes	Don't know	Yes	112	112	Yes		Yes	Yes	No	Yes	No	Yes	Yes	No	Yes	Yes	Yes	Yes	Yes	Yes	112	112	Light green	Light green	Ik vond het leerzaam. Zulke presentatie vind wel leuk, mag vaker zijn.
3		MISS		Yes	Yes	Yes	Don't know	No	No	Yes	No	Yes	Yes	Yes							112
3	Vrouw	MISS	Yes	Yes	Yes	Yes	Yes			Yes		Yes		Yes	Yes				Yes	Wait it out	112
3		MISS								No		No		No		No	No	No	No
3	Vrouw	MISS	Yes	Yes	Yes	Yes	Yes	No	Yes	No	No	Yes	Yes	Yes	Yes	Yes	Yes	Yes	Yes	112	Wait it out, GP, 112, Family, Hospital	Yes	Yes	Yes	Yes		Yes	No	Yes	Don't know	Yes	Yes	Yes	Yes	Yes	Yes	Yes	GP en 112	GP en 112	Dark green	Dark green	Neem deze klachten sirieus. Liever vroeg dan laat.
3	Vrouw	MISS	No	Don't know	Don't know	Don't know	Don't know	Don't know	Don't know	Don't know	Don't know	Don't know	Don't know	Don't know	Don't know	Don't know	Don't know	Don't know	Don't know	112,No idea	No idea	Yes	Yes	Yes	Yes	Yes	Yes	No	No	Yes	No	Yes	Don't know	Yes en Don't know	Don't know	Don't know	Don't know	112	112	Dark green
3	Vrouw	40-49	Yes	Yes		Yes	Yes		Yes	Yes				Yes	Yes					112	112
3	Vrouw	40-49	Yes	Yes			Yes							Yes					Yes	112	112	Yes					Yes													Light green	Light green
3	Vrouw	40-49	No	No	Yes	No	No	No	No	Yes	No	Yes	Yes	Yes	Yes	Yes	Yes	Yes	Yes	Wait it out	GP	Yes	Yes	Yes	Yes	No	Yes	Yes	No	Yes	Yes	Yes	Yes	Yes	Yes	Yes	Yes	Wait it out	112	Light green	Light green	Nee
3	Vrouw	40-49		Yes	Yes	Yes	Yes	No	Yes	No	Don't know	Don't know	Yes	Yes						112	112	Yes	Yes	Yes	Yes	No	Yes	Yes	No	Yes	Yes	Yes	Yes	Yes	Yes	Yes	Yes	112	112	Dark green	Dark green	Top. Duidelijk, erg leerzaam
3	Vrouw	50-59	No	Yes	Yes	Yes	Yes	No	Yes	Yes	No	No	Don't know	Yes	Don't know	Don't know	Yes	Don't know	Yes	Wait it out, GP	Wait it out, GP, 112	Yes	Yes	Yes	Yes	No	Yes
3	Vrouw	50-59		Yes		Yes	Yes		Yes					Yes	Yes		Yes	Yes		GP, 112	GP, 112	Yes		Yes			Yes					Yes	Yes			Yes		GP en 112	GP en 112	Dark green
3	Vrouw	50-59		Yes	Yes	Yes	Yes	Yes	Yes	No	Don't know	Don't know	No	Yes	Don't know	Don't know	Yes	Yes	Yes	112	GP	Yes	Yes	Yes	Yes	No	Yes	No	No	No	Don't know	Yes	Yes	No	Yes	Yes	Yes	112	112	Dark green	Dark green
3	Vrouw	50-59	No	Don't know	Don't know	Don't know	Don't know	Don't know	Don't know	Don't know	Don't know	Don't know	Don't know	Yes	Yes	Don't know	Don't know	Don't know	Don't know	No idea	GP	Yes			Yes			Yes				Yes	Yes	Yes	Yes		Yes	112	112	Light green
3	Man	50-59	Yes	Yes	Yes		Yes		Yes	Don't know	Don't know	No	No	Yes	No	No	Yes	Yes	Don't know	112	112
3	Man	50-59	Yes	Yes	No	Yes	Yes	No	No	Don't know	No	No	No	Yes	Don't know	Don't know	Don't know	Don't know	Yes	GP	112	Yes		Yes	Yes		Yes	Yes		Yes		Yes	Yes				Yes	GP	112	Orange
3	Man	50-59	Yes	Yes			Yes	No	Yes	Yes				Yes	Yes			Yes	Yes	112	112	Yes	Yes	Yes	Yes	Yes	Yes	Yes	Yes	Yes	Yes	Yes	Yes	Yes	Yes	Yes	Yes	112	112	Light green	Light green	Nee
3	Vrouw	50-59	Yes	Yes			Yes		Yes	Yes				Yes	Yes		Yes	Yes		112	112	Yes		Yes	Yes		Yes	Yes				Yes	Yes	Yes	Yes		Yes	GP	112	Light green	Yellow	Bijeenkomst en toneelstuk goed in elkaar gezet. Muziek en dans vond ik persoonlijk storend bij zo een informatief programma
3	Vrouw	60-69	No	Yes	Yes	Yes	Yes	Yes	Yes	Don't know	Don't know	Don't know	Don't know	Yes	Yes	Yes	Yes	Yes	Yes	Family, Hospital, GP, 112	Family, Hospital, GP, 112	Yes	Yes		Yes	Yes	Yes	Yes	Yes	Yes	Yes	Yes	Yes	Yes	Yes	Yes	Yes	GP, 112, Hospital	112, Hospital	Dark green	Dark green
3	Man	60-69	Yes	No en Yes	No	No en Yes	No	No	No	Don't know	Don't know	Don't know	Don't know	No en Yes	Don't know	Don't know	Don't know	Don't know	Don't know	112	112	Yes	Yes	Yes	Yes		Yes	No	No	Yes	Don't know	Yes	Yes	Don't know	Yes	Don't know	Yes	GP	112	Dark green		Geen
3	Vrouw	60-69	No	Yes	Don't know	Yes	Yes	No	Yes	Yes	No	Don't know	Don't know	Yes	Don't know	Don't know	Don't know	Don't know	Don't know	112	112	Yes	No	Yes	Yes	No	Yes	Yes	No	Don't know	Yes	Yes	Yes	Yes	Yes	No	Yes	GP	112	Dark green	Dark green
3	Vrouw	60-69	Yes	Yes	Yes		Yes		Yes	Yes				Yes	Yes		Yes		Yes	GP,112	112	Yes		Yes	Yes		Yes	Yes				Yes	Yes		Yes		Yes	112	112	Dark green	Dark green
3	Vrouw	60-69	No	Yes	Yes		Yes		Yes					Yes						112	112	Yes
3	Vrouw	60-69	Yes	Yes		Yes	Yes		Yes					Yes	Yes			Yes	Yes	Hospital	GP,112	Yes		Yes	Yes		Yes	Yes				Yes	Yes	Yes			Yes	GP, 112, Hospital	Wait it out, Family	Dark green
3	Vrouw	60-69	No	Don't know	No	No	Yes	No	Yes	No	Don't know	Don't know	Don't know	Yes	Yes	Yes	Yes	Don't know	Yes	Wait it out	112	Yes	Yes	Don't know	Don't know	No	Yes	Don't know	Don't know	Yes	Don't know	Yes	Yes	Don't know	Yes	Don't know	Yes	GP	112	Dark green	Dark green	Nee
3	Vrouw	60-69	No	Yes	Don't know	Yes	Don't know	Don't know	Don't know	Don't know	Don't know	Don't know	Don't know	Yes	Yes	Yes	Yes	Yes	Yes	112, Hospital, No idea	112	Yes	Yes	Yes	Yes	No	Yes	No	No	No	No	Yes	Yes	No	Yes	Yes	Yes	112, Hospital	112, Hospital	Light green	Light green	Vertaling voor ander publiek dan Hindoestanen
3	Man	60-69	No	Yes en Don't know	Don't know	Don't know	Don't know	Don't know	Don't know	Yes	Don't know	Don't know	Don't know	Yes	Yes	Don't know	Don't know	Don't know	Don't know	GP, Hospital, 112	GP, 112	Yes	Yes	Yes	Yes	Don't know	Yes	Yes	Don't know	Don't know	Don't know	Yes	Yes	Yes	Don't know	Yes	Yes	112	112	Light green
3	Man	60-69	No	Yes	Yes	Yes	Yes		Yes	Yes	No	No	Don't know	Yes	Don't know	Don't know	Yes	Don't know	Don't know	GP	112	Yes	Yes	Yes	Yes		Yes	Yes	No	No	Yes	Yes	Don't know	Don't know	Yes	Yes	Yes	GP	112	Dark green	Light green	Graag in het Nederlands! Dan verstaat iedereen het. Toneel iets korter
3	Vrouw	60-69	Yes	Yes		Yes	Yes			Yes		Yes		Yes	Yes	Yes				GP	GP	Yes		Yes						Yes	Yes	Yes	Yes	Yes
3	Vrouw	60-69	Yes	Yes	Yes	Yes	Yes	No	Yes	No	No	No	No	Yes	Yes	Don't know	Yes	Yes	Yes	112	112	Yes	Yes	Yes	Yes	No	Yes	Yes	No	Yes	No	Yes	Yes	Yes	Yes	Yes	Yes	112	GP	Light green	Dark green	Prima. Informatief
3	Man	60-69	No	Yes	No	Yes	Yes	No	Yes	No	No	No	No	Yes	Yes	Yes	Yes	Yes	Yes	112, Hospital	112, Hospital	Yes		Yes	Yes	No	Yes	Yes	No	No	No	Yes	Yes	Yes	Yes	No	Yes		112, Hospital	Dark green	Light green
3	Vrouw	60-69	No	Yes	No	No	No	No	No	No en Don't know	No en Don't know	Don't know	Don't know	Yes	Don't know	Don't know	Don't know	Don't know	Yes	GP	Hospital	Yes	Yes	Yes	Yes	No	Yes	Yes	No	No		Yes	Yes	No	Yes	Yes	Yes	GP en 112	Hospital en 112	Dark green	Light green
3	Vrouw	70-71		Yes		Yes			Yes	Yes				Yes	Yes	Yes	Yes	Yes	Yes	112	GP,112	Yes	Yes	Yes	Yes	No	Yes	No	No	Yes	No	Yes	Yes	Yes	Yes	Yes	Yes	112	112	Light green	Light green	Nee
3	Vrouw	70-71		Yes					Yes					Yes					Yes	GP	112	Yes						Yes									Yes		112
3	Vrouw	70-71	Yes	Yes	No	Yes	Yes	Yes en No	Yes	Don't know				Yes	Yes	Yes	Yes	Yes en Don't know	Yes	112	GP	Yes	Yes	Yes	Yes	Don't know	Yes	Yes	No	Yes	Yes	Yes	Yes	Yes	Yes	Yes	Yes	112	112	Light green	Light green
3	Vrouw	70-71	No	No	No	No	No	No	No	No	No	No	No	Yes	No	No	No	No	No	GP, 112, Hospital	GP, 112	No	No	No	No	No	No	No	No	No	No	Yes	Yes	Yes	Yes	Yes	Yes	GP, 112,	GP,112
3	Vrouw	70-71	No	Yes	Don't know	Yes	Don't know	Don't know	Don't know	No		No	Don't know	Yes	Yes	Yes	Yes	Don't know	Yes	112	GP
3	Man	70-71		No	No	No	No	No	No						No	No	No	No	No	112	112	No	No	No	No	No	No		No				No	No	No	No	No	112	112	Dark green
3	Vrouw	70-71	Yes	Yes	Yes	Yes	No	No	No	No	No			Yes	Yes	Yes			Yes	GP, 112, Hospital	112, Hospital	Yes		Yes			Yes					Yes	Yes	Yes			Yes	GP, 112	GP, 112
3	Vrouw	70-71	Yes	Yes	Yes	Yes	Yes	No	Yes	Yes	Yes	Yes	Yes	Yes	Yes	Yes	Yes	Yes	Yes	112, Hospital	112, Hospital
3	Vrouw	70-71	No	Yes	Don't know	Yes	Yes	Don't know	Yes	Yes	Yes	Don't know	Don't know	Yes	Yes	Don't know	Don't know	Yes	Yes	GP, Hospital, 112	GP, Hospital, 112	Yes	Yes	Yes	Yes	Don't know	Yes	Yes		Yes	Yes	Yes	Yes	Don't know	Don't know	Yes	Yes	112	112	Dark green
3	Vrouw	70-71	No	Don't know	No	Don't know	No	No	No	Yes	No	Don't know	Don't know	No	Yes	Yes	Yes	No	Yes	Wait it out	112	Yes	Yes	Don't know	Yes	No	Yes	Yes	Yes	Yes	Yes	Yes	Yes	Yes	Don't know	Yes	Yes	Wait it out	GP	Light green	Dark green	Kan nog verbeterd worden
3	Vrouw	70-71	No	Yes	Don't know	Don't know	Don't know	Don't know	Don't know	Yes	Don't know	Don't know	Don't know	Don't know	Don't know	Don't know	Don't know	Don't know	Yes	GP,112	GP,112	Yes	Yes	Yes			Yes	Yes				Yes	Yes	Yes			Yes	GP, 112, Family	GP, Family			Rustig leven, gezond eten, ontspannen
3	Man		Yes	Yes	Yes	Don't know	Yes	Don't know	Yes													Yes	Yes	Yes	Yes	No	Yes	No	No	Yes	No	Yes	Yes	Yes	Yes	Yes	Yes	112	112 en Hospital	Light green	Light green	Nee
4	Vrouw	MISS					Yes													GP, 112	GP, 112	Yes	Yes	Yes	Yes	Yes	Yes						Yes	Yes	Yes	Yes	Yes	GP, 112		Light green
4	Vrouw	40-49	No	Yes	Yes				Yes					Yes	Yes					112	112, No idea	Yes		Yes	Yes					Yes		Yes	Yes	Yes	Yes		Yes	112	112	Dark green	tesekurler cok guzeldi tekrari olursa sevinirim (bedankt het was erg leuk, ik zou blij zijn als het nog een keer gebeurt)
4	Man	40-49	No	Yes		Yes			Yes		Yes			Yes						112	112	Yes	Yes	Yes	Yes		Yes	Yes		Yes	Yes	Yes		Yes	Yes			112	112	Dark green		sorulara bilinkl cevap vermeniz sazel bilgilendirme iyi olda (het zou goed zijn als u de vragen met kennis van zaken beantwoord en goede informatie verstrekt)
4	Vrouw	40-49	Yes	Yes		Yes			Yes		Yes			Yes			Yes		Yes	112	GP	Yes	Yes	Yes	Yes	Yes	Yes				#REF!	Yes	Yes	Yes	Yes	Yes	Yes	112	112	Dark green
4	Vrouw	40-49	No			Yes								Yes				Yes		112	112	Yes	Yes	Yes				Yes			Yes	Yes	Yes	Yes				GP	112	Dark green		Tesekkurler Deramini dilerem (Bedankt, ik wens je het beste)
4	Man	50-59	Yes	Yes		Yes	Yes		Yes	Yes	Yes			Yes						112	112	Yes		Yes	Yes		Yes			Yes	Yes	Yes		Yes	Yes			112	GP	Light green
4	Vrouw	50-59	Yes	Yes	Yes	Yes	Yes		Yes		Yes			Yes	Yes	Yes	Yes	Yes	Yes	112	112	Yes	Yes	Yes	Yes			Yes	Yes		Yes	Yes	Yes	Yes		Yes	Yes	GP	GP	Dark green	Daha uzun bilgilendirme olmasini isterdim (ik wou dat er langere informatie was)
4	Vrouw	50-59	Yes	Yes			Yes		Yes	Yes				Yes				Yes		112	112	Yes		Yes			Yes	Yes	Yes	Yes	Yes	Yes		Yes	Yes			GP	112	Dark green
4	Vrouw	50-59	No	Yes					Yes				Yes		Yes	Yes		Yes	Yes	GP	GP, No idea	Yes					Yes				Yes		Yes	Yes		Yes	Yes	Family, GP	Family, GP
4	Vrouw	50-59	Yes	Yes		Yes	Yes		Yes					Yes					Yes	Family, 112	Family, 112	Yes		Yes	Yes		Yes					Yes	Yes	Yes			Yes	Family, GP, 112	112	Light green		Diger organlar ve hastaliklar hakkinda programlar yapilmasini isterim (ik zou graag willen dat er ook programma's werden gemaakt over andere ziekten)
4	Vrouw	50-59	No	Yes	Yes	Yes			Yes					Yes					Yes	112	112	Yes					Yes					Yes				Yes		112	112	Dark green, Light green, Yellow en Orange		Boyle bir promlarin olmasını dileriz goc teşekkürler (we hopen dat je zulke promoties hebt, dankjewel)
4	Vrouw	50-59	Yes	Yes	Yes	Yes	Yes		Yes					Yes	Yes	Yes		Yes	Yes	Wait it out	112	Yes	Yes	Yes	Yes	Yes	Yes	Yes			Yes	Yes	Yes	Yes	Yes	Yes	Yes	GP	112	Dark green
4	Man	50-59	No			Yes			Yes						Yes
4	Man	50-59	Yes	Yes			Yes			Yes		Yes		Yes	Yes				Yes	GP	Hospital	Yes	Yes	Yes	Yes			Yes		Yes	Yes	Yes	Yes	Yes	Yes			Wait it out	GP	Dark green		Tesekkür ederiz (dankjewel)
4	Man	50-59	Yes	Yes	Yes	Yes				Yes	Yes			Yes	Yes				Yes	112	112	Yes		Yes	Yes		Yes	Yes		Yes	Yes	Yes	Yes	Yes	Yes		Yes	GP, 112	GP, 112	Dark green
4	Vrouw	50-59	No	Yes					Yes	Yes	Yes			Yes	Yes	Yes		Yes	Yes	112	112	Yes	Yes	Yes	Yes	Yes	Yes	Yes	Yes	Yes	Yes	Yes	Yes					112	112	Dark green		tekrarini olmasini isteri baska saguk konusuda ola bilir (hij wil dat het opnieuw gebeurt, er kunnen ook andere gezondheidsproblemen zijn)
4	Man	50-59	No	Yes	Yes					Yes	Yes			Yes						112	112	Yes	Yes	Yes	Yes		Yes	Yes	Yes		Yes	Yes	Yes	Yes	Yes		Yes	112	112	Orange		sorulan sorabra kacemak cevap vermiyiniz lülen (geef geen ontwijkende antwoorden op de gestelde vragen)
4	Man	50-59	No	Yes					Yes	Yes					Yes				Yes	GP, 112	112	Yes	Yes	Yes	Yes	Yes	Yes	Yes										GP, 112	112	Light green
4	Man	50-59	No	Yes	Yes	Yes	Yes		Yes	Yes	Yes					Yes				112	112	Yes	Yes	Yes	Yes			Yes	Yes	Yes		Yes	Yes	Yes		Yes	Yes	112	112	Light green		bu gibi programlarin devana yapmak gerekli olur deweri (dergelijke programma's zouden moeten worden voortgezet)
4	Vrouw	50-59	No	Yes		Yes													Yes	Wait it out	112	Yes	Yes	Yes	Yes		Yes			Yes	Yes	Yes	Yes	Yes			Yes	GP	GP	Dark green
4	Man	50-59	No															Yes		GP, 112	112	Yes	Yes	Yes	Yes			Yes		Yes	Yes	Yes	Yes	Yes	Yes	Yes	Yes	GP	112	Dark green	Daha fazla insanlara ulasinasi icin bilgilendirmeleri saat 17:00 'deen sanra yapilmasi (om meer mensen te bereiken, moet de voorlichting na 17:00 plaatsvinden)
4	Man	50-59	No	Yes	Yes		Yes		Yes																		Yes													Dark green
4	Vrouw	60-69	Yes	Yes	Yes	Yes	Yes	Yes	Yes	Yes	Yes	Yes	Yes	Yes					Yes	Hospital	GP, Family, Hospital, 112																			Dark green
4	Vrouw	60-69					Yes		Yes											GP, Family	Wait it out																			Dark green
4	Man	60-69	Yes	Yes	Yes	Yes	Yes			Yes				Yes	Yes	Yes			Yes	GP, 112	GP, 112	Yes	Yes	Yes	Yes		Yes	Yes		Yes		Yes	Yes	Yes			Yes	GP, 112	GP, 112	Yellow
4	Vrouw	60-69	No			Yes	Yes		Yes					Yes	Yes	Yes	Yes		Yes	112	GP				Yes		Yes					Yes	Yes					GP	112
4	Vrouw	60-69	Yes	Yes	Yes	Yes			Yes	Yes	Yes			Yes	Yes	Yes	Yes	Yes	Yes	112	112	Yes	Yes	Yes	Yes	Yes	Yes	Yes	Yes	Yes	Yes	Yes	Yes	Yes	Yes	Yes	Yes	112, Hospital	112	Dark green
4	Vrouw	60-69	Yes						Yes	Yes	Yes								Yes	GP, 112	GP, 112						Yes	Yes	Yes				Yes					112	GP, 112	Dark green
4	Vrouw	60-69	No	Yes	Yes	Yes	Yes	Yes	Yes		Yes		Yes	Yes						112, Hospital	112, No idea	Yes	Yes	Yes	Yes	Yes	Yes	Yes	Yes	Yes	Yes	Yes	Yes	Yes	Yes	Yes	Yes	112, No idea	112, No idea
4	Vrouw	60-69	No						Yes				Yes	Yes				Yes			GP																			Dark green
4	Vrouw	60-69													Yes			Yes	Yes
4	Man	60-69	Yes				Yes		Yes										Yes	GP	GP
4	Man	60-69	Yes	Yes	Yes		Yes			Yes				Yes	Yes				Yes	Wait it out	112	Yes	Yes	Yes	Yes			Yes			Yes	Yes	Yes	Yes	Yes		Yes	Wait it out	112	Dark green
4	Man	60-69	No	Yes	Yes	Yes	Yes	Yes		Yes				Yes	Yes	Yes			Yes	112, Hospital	112, Hospital
4	Vrouw	60-69	No	Yes	Yes		Yes		Yes	Yes			Yes					Yes	Yes	GP, Hospital	Family, Hospital
4	Vrouw	60-69	No						Yes						Yes			Yes		GP	112			Yes							Yes		Yes	Yes				GP	GP	Dark green
4	Man	60-69	No																	Wait it out																		112		Dark green
4	Vrouw	60-69	No																	No idea	No idea																			Dark green
4	Man		No	Yes	Yes	Yes	Yes	Yes	Yes	Yes	Yes			Yes					Yes	112	112
4	Man		No											Yes						No idea	No idea
4	Man		Yes	Yes	Yes	Yes				Yes	Yes								Yes	112	112

## Sheet: Blad1
Locatie
RCCG Throne of David
RCCG Throne of David
RCCG Throne of David
RCCG Throne of David
RCCG Throne of David
RCCG Throne of David
RCCG Throne of David
Noeroel
Noeroel
Noeroel
Noeroel
Noeroel
Noeroel
Noeroel
Noeroel
Noeroel
Noeroel
Noeroel
Noeroel
Noeroel
Noeroel
Noeroel
Noeroel
Noeroel
Noeroel
Noeroel
Noeroel
Noeroel
Noeroel
Noeroel
Noeroel
Noeroel
Noeroel
Vobis
Vobis
Vobis
Vobis
Vobis
Vobis
Vobis
Vobis
Vobis
Vobis
Vobis
Vobis
Vobis
Vobis
Vobis
Vobis
Vobis
Vobis
Vobis
Vobis
Vobis
Vobis
Vobis
Vobis
Vobis
Vobis
Vobis
Süleymaniye
Süleymaniye
Süleymaniye
Süleymaniye
Süleymaniye
Süleymaniye
Süleymaniye
Süleymaniye
Süleymaniye
Süleymaniye
Süleymaniye
Süleymaniye
Süleymaniye
Süleymaniye
Süleymaniye
Süleymaniye
Süleymaniye
Süleymaniye
Süleymaniye
Süleymaniye
Süleymaniye
Süleymaniye
Süleymaniye
Süleymaniye
Süleymaniye
Süleymaniye
Süleymaniye
Süleymaniye
Süleymaniye
Süleymaniye
Süleymaniye
Süleymaniye
Süleymaniye
Süleymaniye
Süleymaniye
Süleymaniye
Süleymaniye
